# Supplementary material for: JAC4 Protects from X-ray Radiation-Induced Intestinal Injury by JWA-Mediated Anti-Oxidation/Inflammation Signaling
Source: Antioxidants (Basel). 2022 May 27;11(6):1067. doi: 10.3390/antiox11061067 (PMC9220415; doi:10.3390/antiox11061067)
Supplement: Supplementary file 1 [file antioxidants-11-01067-s001.zip]

Archive with 1 entries (1 files):
- antioxidants-1719696-supplementary.pdf
